# Supplementary material for: Synthesis of Manganese Zinc Ferrite Nanoparticles in Medical-Grade Silicone for MRI Applications
Source: Int J Mol Sci. 2023 Mar 16;24(6):5685. doi: 10.3390/ijms24065685 (PMC10059734; doi:10.3390/ijms24065685)
Supplement: Supplementary file 1 [file ijms-24-05685-s001.zip]

Archive with 1 entries (1 files):
- ijms-2223658-supplementary.pdf
